# Supplementary material for: Haematology of N’Dama and West African Shorthorn cattle herds under natural Trypanosoma vivax challenge in Ghana
Source: F1000Res. 2018 Aug 10;7:314. Originally published 2018 Mar 13. [Version 2] doi: 10.12688/f1000research.14032.2 (PMC6117849; doi:10.12688/f1000research.14032.2)
Supplement: Haematological parameters of T. vivax infected and uninfected WASH and N´Dama cattle at Chegbani and Cape Coast, respectively [file f1000research-7-17131-s0000.tgz]

Archive with 1 entries (1 files):
- 7eb9c5b3-bd94-44eb-acc1-1b8c463524b6_Revised_dataset_1.xlsx
