# Supplementary material for: Haematology of N’Dama and West African Shorthorn cattle herds under natural Trypanosoma vivax challenge in Ghana
Source: F1000Res. 2018 Aug 10;7:314. Originally published 2018 Mar 13. [Version 2] doi: 10.12688/f1000research.14032.2 (PMC6117849; doi:10.12688/f1000research.14032.2)
Supplement: Haematological parameters of T. vivax infected and uninfected WASH and N´Dama cattle at Chegbani and Cape Coast, respectively [file f1000research-7-17131-s0000.tgz › 7eb9c5b3-bd94-44eb-acc1-1b8c463524b6_Revised_dataset_1.xlsx]

## Sheet: Sheet1
DATASET 1: Haematological parameters of T. vivax infected and uninfected WASH and N'Dama cattle at Chegbani and Cape Coast, respectively
Breed	Location	Sample ID	Sex	Class/Category	State of Lactation	PCV (%)	Hb (g/dl)	RBC (x 106/mm3)	MCV (fl)	MCH (pg)	MCHC (%)	TWBC (x103/mm3)	Neutrophils (x103/mm3)	Lymphocytes (x103/mm3)	Eosinophils (x103/mm3)	Monocytes (x103/mm3)	Basophils (x103/mm3)	Neutrophils (%)	Lymphocytes (%)	Eosinophils (%)	Monocytes (%)	Basophils (%)	T. vivax status
WASH	Chegbani	B1	Female	Cow	Lactating	27	9.36	6.9	39.1304	13.5652	34.6667	10.2	2.346	6.426	1.224	0.204	0	23	63	12	2	0	Negative
WASH	Chegbani	B2	Female	Cow	Lactating	28	10.39	8.8	31.8182	11.8068	37.1071	11.5	5.06	4.945	1.15	0.345	0	44	43	10	3	0	Negative
WASH	Chegbani	B3	Female	Cow	Lactating	33	10.5	4.7	70.2128	22.3404	31.8182	11.5	4.485	5.635	1.265	0.115	0	39	49	11	1	0	Negative
WASH	Chegbani	B4	Female	Cow	Lactating	33	12.55	6	55	20.9167	38.0303	8.8	4.224	3.52	1.056	0	0	48	40	12	0	0	Negative
WASH	Chegbani	B5	Female	Cow	Lactating	21	9.47	2.6	80.7692	36.4231	45.0952	5.7	2.907	2.166	0.627	0	0	51	38	11	0	0	Negative
WASH	Chegbani	B6	Female	Cow	Lactating	29	10.12	4.1	70.7317	24.6829	34.8966	7.1	3.195	3.337	0.568	0	0	45	47	8	0	0	Negative
WASH	Chegbani	B7	Female	Cow	Lactating	33	12.73	4.2	78.5714	30.3095	38.5758	9.1	4.732	3.458	0.91	0	0	52	38	10	0	0	Negative
WASH	Chegbani	B8	Female	Cow	Lactating	29	11.42	4	72.5	28.55	39.3793	11.7	5.148	5.733	0.819	0	0	44	49	7	0	0	Positive
WASH	Chegbani	B9	Female	Cow	Lactating	33	13.76	5.4	61.1111	25.4815	41.697	10.6	5.3	4.664	0.424	0.212	0	50	44	4	2	0	Negative
WASH	Chegbani	B10	Female	Cow	Lactating	32	12.45	3.9	82.0513	31.9231	38.9062	6.6	2.442	3.696	0.462	0	0	37	56	7	0	0	Negative
WASH	Chegbani	B11	Female	Cow	Lactating	29	12.3	6.1	47.541	20.1639	42.4138	11.2	4.144	6.496	0.448	0.112	0	37	58	4	1	0	Positive
WASH	Chegbani	B12	Female	Cow	Lactating	29	8.94	4.8	60.4167	18.625	30.8276	10.2	3.264	4.896	2.04	0	0	32	48	20	0	0	Negative
WASH	Chegbani	B13	Female	Cow	Lactating	37	13.4	5.9	62.7119	22.7119	36.2162	8.9	4.272	4.183	0.356	0.089	0	48	47	4	1	0	Negative
WASH	Chegbani	B14	Female	Cow	Lactating	35	13.62	8.9	39.3258	15.3034	38.9143	8.5	3.4	4.93	0.17	0	0	40	58	2	0	0	Negative
WASH	Chegbani	B15	Female	Cow	Lactating	34	12.66	6.6	51.5152	19.1818	37.2353	8.9	3.649	4.539	0.356	0.089	0	41	51	4	1	0	Negative
WASH	Chegbani	B16	Female	Cow	Dry	28	8.97	6.2	45.1613	14.4677	32.0357	9.2	2.484	5.612	0.736	0.184	0.184	27	61	8	2	2	Negative
WASH	Chegbani	B17	Female	Cow	Dry	30	12.55	5.6	53.5714	22.4107	41.8333	10.2	4.998	5.202	0	0	0	49	51	0	0	0	Negative
WASH	Chegbani	B18	Female	Cow	Dry	32	10.54	4.3	74.4186	24.5116	32.9375	14.6	6.278	5.548	2.19	0.584	0	43	38	15	4	0	Negative
WASH	Chegbani	B19	Female	Cow	Dry	36	14.96	7.5	48	19.9467	41.5556	11.2	7.952	2.912	0.112	0.224	0	71	26	1	2	0	Negative
WASH	Chegbani	B20	Female	Cow	Dry	39	15.5	7.6	51.3158	20.3947	39.7436	11.7	6.318	3.861	1.287	0.234	0	54	33	11	2	0	Negative
WASH	Chegbani	B21	Female	Cow	Dry	26	11.21	6	43.3333	18.6833	43.1154	8.6	3.354	4.042	1.204	0	0	39	47	14	0	0	Negative
WASH	Chegbani	B22	Female	Cow	Dry	29	12.13	5.3	54.717	22.8868	41.8276	9.8	4.41	2.254	2.058	0.098	0	45	23	21	1	0	Negative
WASH	Chegbani	B23	Female	Heifer	Not Applicable	27	11.42	5.9	45.7627	19.3559	42.2963	15.1	2.567	11.778	0.755	0	0	17	78	5	0	0	Negative
WASH	Chegbani	B24	Female	Heifer	Not Applicable	35	11.34	8.7	40.2299	13.0345	32.4	11.4	5.928	4.104	1.368	0	0	52	36	12	0	0	Negative
WASH	Chegbani	B25	Female	Heifer	Not Applicable	35	12.98	5.4	64.8148	24.037	37.0857	10.3	3.914	4.532	1.648	0.206	0	38	44	16	2	0	Negative
WASH	Chegbani	B26	Female	Heifer	Not Applicable	31	12.3	6.4	48.4375	19.2188	39.6774	9.4	3.196	4.606	1.034	0.564	0	34	49	11	6	0	Negative
WASH	Chegbani	B27	Female	Heifer	Not Applicable	30	11.38	4.8	62.5	23.7083	37.9333	14.1	5.499	7.896	0.564	0.141	0	39	56	4	1	0	Negative
WASH	Chegbani	B28	Female	Heifer	Not Applicable	31	12.84	5.5	56.3636	23.3455	41.4194	11.9	5.474	3.927	1.785	0.714	0	46	33	15	6	0	Negative
WASH	Chegbani	B29	Female	Heifer	Not Applicable	29	12.27	7.3	39.726	16.8082	42.3103	10	5.3	3.7	0.8	0.2	0	53	37	8	2	0	Negative
WASH	Chegbani	B30	Female	Heifer	Not Applicable	26	8.4	4.6	56.5217	18.2609	32.3077	14.7	3.969	9.408	1.323	0	0	27	64	9	0	0	Negative
WASH	Chegbani	B31	Female	Heifer	Not Applicable	26	9.96	5.4	48.1481	18.4444	38.3077	9.9	7.524	2.079	0.297	0	0	76	21	3	0	0	Positive
WASH	Chegbani	B32	Female	Heifer	Not Applicable	39	13.51	5	78	27.02	34.641	12.4	3.844	5.456	2.356	0.744	0	31	44	19	6	0	Negative
WASH	Chegbani	B33	Female	Heifer	Not Applicable	30	10.25	5.8	51.7241	17.6724	34.1667	9.6	4.608	3.744	0.768	0.48	0	48	39	8	5	0	Negative
WASH	Chegbani	B34	Male	Young bull	Not Applicable	22	8.3	4.3	51.1628	19.3023	37.7273	9.4	5.452	2.162	0.94	0.846	0	58	23	10	9	0	Negative
WASH	Chegbani	B35	Male	Young bull	Not Applicable	29	10.78	6.5	44.6154	16.5846	37.1724	11.6	6.496	3.712	1.392	0	0	56	32	12	0	0	Negative
WASH	Chegbani	B36	Male	Young bull	Not Applicable	25	9.54	4.7	53.1915	20.2979	38.16	9.3	5.859	1.953	1.116	0.372	0	63	21	12	4	0	Negative
WASH	Chegbani	B37	Male	Young bull	Not Applicable	24	8.32	5.6	42.8571	14.8571	34.6667	9.3	3.999	3.627	1.488	0.186	0	43	39	16	2	0	Negative
WASH	Chegbani	B38	Male	Young bull	Not Applicable	29	11.45	6.4	45.3125	17.8906	39.4828	12	3.72	6.48	0.84	0.96	0	31	54	7	8	0	Negative
WASH	Chegbani	B39	Male	Young bull	Not Applicable	25	10.85	5.1	49.0196	21.2745	43.4	11.7	6.669	2.457	0.819	1.755	0	57	21	7	15	0	Negative
WASH	Chegbani	B40	Male	Breeding bull	Not Applicable	29	12.16	6.4	45.3125	19	41.931	13.2	4.356	8.184	0.66	0	0	33	62	5	0	0	Positive
WASH	Chegbani	B41	Male	Breeding bull	Not Applicable	28	10.32	5.2	53.8462	19.8462	36.8571	12.1	8.833	1.815	0	1.452	0	73	15	0	12	0	Negative
WASH	Chegbani	B42	Male	Breeding bull	Not Applicable	38	14.08	5.4	70.3704	26.0741	37.0526	9.7	5.529	3.104	0.388	0.679	0	57	32	4	7	0	Negative
WASH	Chegbani	B43	Male	Breeding bull	Not Applicable	29	11.63	5.6	51.7857	20.7679	40.1034	15.3	3.825	8.568	1.224	1.683	0	25	56	8	11	0	Negative
WASH	Chegbani	B44	Male	Breeding bull	Not Applicable	25	7.98	3.8	65.7895	21	31.92	12.5	5.625	6.375	0.5	0	0	45	51	4	0	0	Negative
WASH	Chegbani	B45	Male	Bull calf	Not Applicable	45	13.34	7.3	61.6438	18.274	29.6444	12.9	5.031	6.837	0.387	0.645	0	39	53	3	5	0	Negative
WASH	Chegbani	B46	Male	Bull calf	Not Applicable	39	13.79	6	65	22.9833	35.359	7.7	3.388	2.926	1.155	0.231	0	44	38	15	3	0	Negative
WASH	Chegbani	B47	Male	Bull calf	Not Applicable	32	13.72	4.7	68.0851	29.1915	42.875	8.5	3.825	3.23	0.765	0.68	0	45	38	9	8	0	Negative
WASH	Chegbani	B48	Male	Bull calf	Not Applicable	31	8.33	4.6	67.3913	18.1087	26.871	7.6	4.788	1.596	0.988	0.228	0	63	21	13	3	0	Negative
WASH	Chegbani	B49	Male	Bull calf	Not Applicable	36	13.9	7.2	50	19.3056	38.6111	6.4	2.88	2.368	1.152	0	0	45	37	18	0	0	Negative
WASH	Chegbani	B50	Female	Heifer calf	Not Applicable	27	10.35	4.4	61.3636	23.5227	38.3333	9.7	3.88	4.171	1.067	0.582	0	40	43	11	6	0	Negative
WASH	Chegbani	B51	Female	Heifer calf	Not Applicable	41	15.28	7.6	53.9474	20.1053	37.2683	10.3	4.738	5.047	0.515	0	0	46	49	5	0	0	Negative
WASH	Chegbani	B52	Female	Heifer calf	Not Applicable	36	12.08	5.9	61.0169	20.4746	33.5556	10.7	3.638	5.885	0.856	0.321	0	34	55	8	3	0	Negative
WASH	Chegbani	B53	Female	Heifer calf	Not Applicable	31	15.11	6.7	46.2687	22.5522	48.7419	10.8	4.212	5.4	1.188	0	0	39	50	11	0	0	Negative
WASH	Chegbani	B54	Female	Heifer calf	Not Applicable	38	14.22	6.3	60.3175	22.5714	37.4211	14.4	7.632	3.6	2.16	0	0	53	25	15	0	0	Negative
WASH	Chegbani	B55	Female	Heifer calf	Not Applicable	39	9.75	6.1	63.9344	15.9836	25	10	7.8	1.4	0.7	0.1	0	78	14	7	1	0	Negative
N'Dama	Cape Coast	X1	Female	Cow	Lactating	30	11.52	8.4	35.7143	13.7143	38.4	5.5	1.705	2.915	0.715	0.165	0	31	53	13	3	0	Negative
N'Dama	Cape Coast	X2	Female	Cow	Lactating	27	9.18	10	27	9.18	34	6.05	2.299	3.025	0.726	0	0	38	50	12	0	0	Positive
N'Dama	Cape Coast	X3	Female	Cow	Dry	29	10.8	11.6	25	9.31034	37.2414	6.7	1.407	3.618	1.541	0.134	0	21	54	23	2	0	Positive
N'Dama	Cape Coast	X4	Female	Cow	Dry	34	12.13	4.8	70.8333	25.2708	35.6765	5.6	2.24	2.016	1.344	0	0	40	36	24	0	0	Negative
N'Dama	Cape Coast	X5	Female	Cow	Dry	24	10.25	5	48	20.5	42.7083	4.95	1.4355	1.98	1.5345	0	0	29	40	31	0	0	Negative
N'Dama	Cape Coast	X6	Male	Young bull	Not Applicable	33	10.82	8.2	40.2439	13.1951	32.7879	4.15	1.66	1.3695	1.1205	0	0	40	33	27	0	0	Negative
N'Dama	Cape Coast	X7	Female	Cow	Dry	30	10.07	8	37.5	12.5875	33.5667	7.2	2.16	3.6	1.44	0	0	30	50	20	0	0	Positive
N'Dama	Cape Coast	X8	Female	Cow	Lactating	30	11.63	6.6	45.4545	17.6212	38.7667	4.95	1.881	2.3265	0.7425	0	0	38	47	15	0	0	Negative
N'Dama	Cape Coast	X9	Female	Cow	Lactating	26	11.99	6.8	38.2353	17.6324	46.1154	3.8	1.33	0.57	1.9	0	0	35	15	50	0	0	Positive
N'Dama	Cape Coast	X10	Female	Cow	Dry	36	13.5	7	51.4286	19.2857	37.5	7.6	2.508	3.04	2.052	0	0	33	40	27	0	0	Negative
N'Dama	Cape Coast	X11	Female	Cow	Dry	30	10.6	5.5	54.5455	19.2727	35.3333	5	1.65	2.2	1.15	0	0	33	44	23	0	0	Negative
N'Dama	Cape Coast	X12	Female	Cow	Lactating	40	15.74	6	66.6667	26.2333	39.35	4	0.52	1.88	1.6	0	0	13	47	40	0	0	Negative
N'Dama	Cape Coast	X13	Male	Bull calf	Not Applicable	39	13.78	6	65	22.9667	35.3333	7.1	1.633	2.84	2.343	0	0	23	40	33	0	0	Negative
N'Dama	Cape Coast	X14	Female	Heifer calf	Not Applicable	34	12.41	4.8	70.8333	25.8542	36.5	6.15	1.599	2.2755	2.2755	0	0	26	37	37	0	0	Negative
N'Dama	Cape Coast	X15	Female	Heifer calf	Not Applicable	31	11.49	8.2	37.8049	14.0122	37.0645	7.2	3.24	2.52	1.44	0	0	45	35	20	0	0	Negative
N'Dama	Cape Coast	X16	Female	Cow	Lactating	38	12.45	5	76	24.9	32.7632	6.5	2.08	2.73	1.625	0	0.065	32	42	25	0	1	Negative
N'Dama	Cape Coast	X17	Female	Cow	Lactating	34	14.04	9.6	35.4167	14.625	41.2941	4.75	1.3775	0.95	2.4225	0	0	29	20	51	0	0	Negative
N'Dama	Cape Coast	X18	Female	Cow	Lactating	34	11.52	5.6	60.7143	20.5714	33.8824	5.05	1.4645	1.3635	2.222	0	0	29	27	44	0	0	Negative
N'Dama	Cape Coast	X19	Female	Cow	Lactating	36	14.11	6	60	23.5167	39.1944	3.95	1.264	1.027	1.58	0.079	0	32	26	40	2	0	Negative
N'Dama	Cape Coast	X20	Female	Cow	Lactating	31	12.41	6	51.6667	20.6833	40.0323	5.6	1.568	1.68	2.352	0	0	28	30	42	0	0	Negative
N'Dama	Cape Coast	X21	Male	Bull calf	Not Applicable	38	14.04	8	47.5	17.55	36.9474	10.85	5.0995	4.0145	1.736	0	0	47	37	16	0	0	Negative
N'Dama	Cape Coast	X22	Male	Bull calf	Not Applicable	33	11.23	6.4	51.5625	17.5469	34.0303	4.7	1.786	1.974	0.94	0	0	38	42	20	0	0	Negative
N'Dama	Cape Coast	X23	Female	Cow	Lactating	34	12.59	7.2	47.2222	17.4861	37.0294	6.6	3.234	2.64	0.726	0	0	49	40	11	0	0	Negative
N'Dama	Cape Coast	X24	Female	Cow	Lactating	29	10.6	6.4	45.3125	16.5625	36.5517	6.75	4.9275	0.675	1.1475	0	0	73	10	17	0	0	Negative
N'Dama	Cape Coast	X25	Female	Cow	Lactating	33	13.58	8	41.25	16.975	41.1515	4.9	2.744	1.078	1.078	0	0	56	22	22	0	0	Positive
N'Dama	Cape Coast	X26	Male	Bull calf	Not Applicable	26	15.92	6.6	39.3939	24.1212	61.2308	13.9	9.73	2.085	2.085	0	0	70	15	15	0	0	Negative
N'Dama	Cape Coast	X27	Male	Bull calf	Not Applicable	32	13.51	4.4	72.7273	30.7045	42.2188	8.7	5.307	2.958	0.435	0	0	61	34	5	0	0	Negative
N'Dama	Cape Coast	X28	Female	Heifer calf	Not Applicable	43	15.02	6.6	65.1515	22.7576	34.9302	7.2	1.728	4.32	1.08	0.072	0	24	60	15	1	0	Negative
N'Dama	Cape Coast	X29	Female	Heifer calf	Not Applicable	39	15.25	7	55.7143	21.7857	39.1026	13.6	4.352	5.576	3.672	0	0	32	41	27	0	0	Negative
N'Dama	Cape Coast	X30	Female	Heifer calf	Not Applicable	38	12.59	12.2	31.1475	10.3197	33.1316	9.1	2.093	5.46	1.547	0	0	23	60	17	0	0	Negative
N'Dama	Cape Coast	X31	Male	Breeding bull	Not Applicable	30	11.24	6.8	44.1176	16.5294	37.4667	11	5.28	3.96	1.76	0	0	48	36	16	0	0	Negative
N'Dama	Cape Coast	X32	Male	Breeding bull	Not Applicable	33	12.18	10	33	12.18	36.9091	8.4	5.292	2.268	0.84	0	0	63	27	10	0	0	Negative
N'Dama	Cape Coast	X33	Female	Heifer	Not Applicable	37	15.11	12	30.8333	12.5917	40.8378	18.7	6.919	7.106	4.301	0.374	0	37	38	23	2	0	Negative
N'Dama	Cape Coast	X34	Male	Young bull	Not Applicable	39	14.21	7	55.7143	20.3	36.4359	7.1	2.556	3.55	0.994	0	0	36	50	14	0	0	Positive
N'Dama	Cape Coast	X35	Female	Heifer	Not Applicable	39	15.32	5.4	72.2222	28.3704	39.2821	10.3	2.884	4.326	3.09	0	0	28	42	30	0	0	Negative
N'Dama	Cape Coast	X36	Female	Heifer	Not Applicable	38	14.01	5.4	70.3704	25.9444	36.8684	12.3	6.519	4.92	0.861	0	0	53	40	7	0	0	Negative
N'Dama	Cape Coast	X37	Female	Heifer	Not Applicable	39	14.75	6	65	24.5833	37.8205	7.1	3.195	2.556	1.349	0	0	45	36	19	0	0	Negative
N'Dama	Cape Coast	X38	Female	Heifer	Not Applicable	34	12.38	5.6	60.7143	22.1071	36.4118	8.1	3.807	2.268	2.025	0	0	47	28	25	0	0	Negative
N'Dama	Cape Coast	X39	Female	Heifer	Not Applicable	34	13.01	4.5	75.5556	28.9111	38.2647	10.5	4.935	4.83	0.735	0	0	47	46	7	0	0	Negative
N'Dama	Cape Coast	X40	Female	Heifer	Not Applicable	29	12.94	6	48.3333	21.5667	44.6207	9.8	3.43	5.39	0.98	0	0	35	55	10	0	0	Negative
N'Dama	Cape Coast	X41	Female	Heifer	Not Applicable	37	14.15	11.7	31.6239	12.094	38.2432	8.2	0.738	5.248	2.214	0	0	9	64	27	0	0	Negative
N'Dama	Cape Coast	X42	Female	Heifer	Not Applicable	36	12.54	8	45	15.675	34.8333	11.1	4.107	6.327	0.666	0	0	37	57	6	0	0	Negative
N'Dama	Cape Coast	X43	Female	Heifer	Not Applicable	33	11.7	7.5	44	15.6	35.4545	11.4	6.726	3.648	1.026	0	0	59	32	9	0	0	Negative
N'Dama	Cape Coast	X44	Female	Heifer	Not Applicable	36	13.17	8	45	16.4625	36.5833	8.3	3.42	3.818	1.992	0	0	30	46	24	0	0	Negative
N'Dama	Cape Coast	X45	Female	Heifer	Not Applicable	41	15.39	7	58.5714	21.9857	37.5366	6.7	1.809	4.422	0.469	0	0	27	66	7	0	0	Negative
N'Dama	Cape Coast	X46	Female	Heifer	Not Applicable	35	11.84	5	70	23.68	33.8286	11	4.73	5.06	1.21	0	0	43	46	11	0	0	Negative
N'Dama	Cape Coast	X47	Female	Heifer	Not Applicable	39	15.32	5	78	30.64	39.2821	14.6	8.176	4.526	1.898	0	0	56	31	13	0	0	Negative
N'Dama	Cape Coast	X48	Male	Young bull	Not Applicable	34	13.33	8.2	41.4634	16.2561	39.2059	8.6	3.784	3.44	1.29	0.086	0	44	40	15	1	0	Negative
N'Dama	Cape Coast	X49	Male	Young bull	Not Applicable	32	10.96	4.5	71.1111	24.3556	34.25	7.4	2.22	3.478	1.702	0	0	30	47	23	0	0	Negative
N'Dama	Cape Coast	X50	Male	Young bull	Not Applicable	39	14.89	8.8	44.3182	16.9205	38.1795	12.1	4.477	7.26	0.363	0.121	0	37	60	3	1	0	Negative
N'Dama	Cape Coast	X51	Male	Young bull	Not Applicable	29	12.73	9	32.2222	14.1444	43.8966	6.8	3.4	2.856	0.476	0.068	0	50	42	7	1	0	Negative
N'Dama	Cape Coast	X52	Male	Young bull	Not Applicable	37	13.12	6	61.6667	21.8667	35.4595	9.8	5.586	2.94	1.176	0	0.098	57	30	12	0	1	Negative
N'Dama	Cape Coast	X53	Male	Young bull	Not Applicable	34	12.18	8.8	38.6364	13.8409	35.8235	14.3	5.72	7.865	0.715	0	0	40	55	5	0	0	Negative
N'Dama	Cape Coast	X54	Male	Young bull	Not Applicable	31	13.01	12	25.8333	10.8417	41.9677	12.9	7.095	4.644	1.161	0	0	55	36	9	0	0	Positive
N'Dama	Cape Coast	X55	Male	Young bull	Not Applicable	38	15.15	6.4	59.375	23.6719	39.8684	15.2	5.624	7.144	2.432	0	0	37	47	16	0	0	Negative
						LEGEND:
						WASH	West African Short Horn
						PCV	Packed Cell Volume
						Hb	Haemoglobin
						RBC	Red Blood Cell
						MCV	Mean Corpuscular Volume
						MCH	Mean Corpuscular Haemoglobin
						MCHC	Mean Corpuscular Haemoglobin Concentration
						TWBC	Total White Blood Cell
